# Supplementary material for: Development of the ECLIPSE model of meaningful outcome domains following lower limb amputation and prosthetic rehabilitation, through systematic review and best fit framework synthesis
Source: PLoS One. 2024 Jul 23;19(7):e0307523. doi: 10.1371/journal.pone.0307523 (PMC11265722; doi:10.1371/journal.pone.0307523)
Supplement: S1 File — (XLSX) [file pone.0307523.s003.xlsx]

## Sheet: Raw Data 
	Study Title		Year	Study Aim	Design	Data collection method	Analysis	Location	recruitment setting	Sample size	No. females	Causes of amp						Levels of amp							Mean age	Age range	Time since amputation
		Author										Trauma	Dysvasc inc diabetes	Infection	Cancer	Cogen	Other	Symes	TTA	KDA	TFA	HAD	Pelvic	Bilat
	Barriers and Facilitators to Physical Activity Participation for Men with Transtibial osteomyoplastic Amputation: A Thematic Analysis	Crawford	2016	to investigate barriers and facilitators to Physical Activity participation for men with transtibial osteomyoplastic amputation	Observational qualitative	Semi-structure interviews	thematic analysis	USA	Orthopeadic surgical practice	9	0	not known	not known	not known	not known	not known	not known	0	9	0	0	0	0	0	Not known	31-55	2-33 years
	Persons who are Dependent Upon Technologies for Care: Lived Experience of Being Cared for Following Lower Limb Amputation	Koszalinski	2015	to describe the meaning of the experience of persons being cared for with prosthetic devices after lower limb amputation	hermeneutic phenomenological approach	Semi-structure interviews	hermeneutic phenomenological approach	USA	Not known	12	Not known	Not known	Not known	Not known	Not known	Not known	Not known	Not known	Not known	Not known	Not known	Not known	Not known	Not known	Not known	Not known	Not known
	Qualitative analysis of resilience characteristics of people with unilateral transtibial amputation	Miller	2020	to describe resilience characteristics meaningful to people with TTA in middle age or later, who use a prosthesis	Qualitative as part of larger mixed methods study	Semi-structured Interviews	directed content analysis	USA	Regional hospitals, clinics, support groups	18	3	0	13	0	0	0	0	0	13	0	0	0	0	0	60	Not known	Mean 60 months
	Being In-Between: The Lived Experience of Becoming a Prosthesis User Following the Loss of a Leg	Norlyk	2016	to explore the lived experience of becoming a prosthetic user as seen from the perspective of persons who have lost a leg.	Phenomenology Reflective life world research	Longtitudinal interviews	Thematic RLR	Denmark	Rehab unit	8	2	2	5	1	0	0	0	9	4	0	4	0	0	0	Not known	33-74	not Known
	Are consumers satisfied with the use of prosthetic sports feet and the provision process? A mixed-methods study	Poonsiri	2020	to explore consumer sa-tisfaction with prosthetic sports feet and the relative importance of different dimensions regarding prosthetic sports feet	Mixed methods	Semi structured interviews	Qualitative interpretation	Holland	Orthopaedic workshops	16	6	5	2	2	5	0	2	0	8	6	2	0	0	0	37.5	Not known	Not known
	Barriers and facilitators to work participation for persons with lower limb amputations in Bangladesh following prosthetic rehabilitation	Stuckey	2020	explore the lived experience of people in Bangladesh following LLA and prosthetic rehabilitation to understand the facilitators and barriers to their work participation	Not stated	Semi-structured interviews	Thematic	Bangladesh	Limb centre	10	3	9	1	0	0	0	0	0	7	0	3	0	0	1	34.6	23-63	Not known
	A qualitative pilot study exploring reasons for prosthetic preference in a veteran amputee population	Taylor	2020	to explore whether subjective statements, justifying a patient preference for microprocessor controlled prosthetic limbs over non-microprocessor controlled limbs, involves themes other than functional improvement	Pilot	Written statements	Thematic	UK	Limb centre	15	0	15	0	0	0	0	0	Not known	Not known	Not known	Not known	Not known	Not known	Not known	34.7	23-51	Not known
	Experiences and needs of patients with lower limb amputation in Saudi Arabia: a qualitative study	Abouammoh	2021	explore the adjustment experiences of amputees in Saudi Arabia and their needs before and after amputation	Phenomenology	Focus Group and semi structured interviews	Thematic	Saudi Arabia	Inpatient rehab unit	8	5	Not known	Not known	Not known	Not known	Not known	Not known	1	3	0	9	0	0	6	Not known	26-71	4-15 years
	What are the barriers and enablers that people with a lower limb amputation experience when walking in the community?	Batten	2020	to investigate barriers and enablers to community walking among people with lower limb amputation who have returned to live in a community setting	Not stated	Focus groups	Content / Thematic	Austrailia	Rehab Unit	14	5	1	9	2	1	0	1	0	13	0	1	0	0	2	Median 58	49-62	4-24 months
	Barriers and Facilitators of Participation in Sports: A Qualitative Study on Dutch Individuals with Lower Limb Amputation	Bragaru	2013	to identify personal barriers and facilitators that influence participation in sports of individuals with LLA	Phenomenology	Semi-structured interviews	Thematic codebook	Holland	Rehab centre and prosthetic company	26	7	7	15	0	4	0	0	1	9	7	7	2	0	2	Not known	21-77	2-35 years
	Addressing Phantom Pain Through Occupational Participation: A Qualitative Study of Support Group Participants	Camacho	2021	to explore the lived experience of support group participants who are survivors of LLA living with PLP and understand the adaptation process postoperatively	Phenomenology	Semi-structured interviews	thematic analysis	USA	Support group	10	6	2	5	1	1	1	0	0	4	0	5	1	0	1	Not known	22-70	1-53 years
	Ambivalence in rehabilitation: thematic analysis of the experiences of lower limb amputated veterans	Christensen	2017	to increase understanding of the military identity influence on the organization of rehabilitation and investigate factors of importance for successful rehabilitation services, including interprofessional collaboration between different sectors involved in the rehabilitation of Danish veterans with lower limb amputations	Qualitative exploratory	Semi structured interviews and observations	inductive latent thematic analysis	Denmark	Wounded veteran register	6	0	Not known	Not known	Not known	Not known	Not known	Not known	0	5	0	1	0	0	0	32	25-46	2-17 years
	Living with limb loss: everyday experiences of “good” and “bad” days in people with lower limb amputation	Day	2019	explore the everyday experiences of people with an amputation using a good day/bad day approach	Qualitative exploratory	Focus groups	Inductive thematic analysis	UK	Rehab event for people with amputation	22	14	9	3	5	4	1	0	0	18	0	4	0	0	4	42	23-60	1-27 years
	Perceptions of low back pain in people with lower limb amputation: a focus group study	Devan	2015	to explore the perceptions of adults with lower limb amputation and LBP as to the factors contributing to and affecting their LBP.	Qualitative	Focus Groups	General Inductive approach	New Zealand	Artificial Limb service	11	3	8	0	0	1	1	1	0	8	0	3	0	0	0	Not known	18-70	3-54 years
	Experiences of lower limb prosthetic users in a rural setting in the Mpumalanga Province, South Africa	Ennion	2019	to explore the experiences of current lower limb prosthetic users in relation prosthetic service delivery and the value of their prosthesis in a rural setting	Qualitative exploratory	Semi-structured interviews	thematic	South Africa	Rural hospital	9	1	8	0	1	0	0	0	0	3	0	6	0	0	0	44	33-64	3-34 years
	Characterizing mobility from the prosthetic limb user’s perspective: use of focus groups to guide development of the Prosthetic Limb Users Survey of Mobility (PLUS-M)	Hafner	2016	to explore how prosthetic limb users conceptualize mobility with a prosthetic limb, construct a conceptual model of prosthetic mobility meaningful to people with lower limb loss, confirm key definitions, and inform development of items for the Prosthetic Limb Users Survey of Mobility (PLUS-M)	PROMIS Measurement development initiative	focus groups	thematic	USA	Hospitals, clinics and research centres	37	11	25	3	11	2	0	3	0	25	1	11	1	0	9	50.4	22-71	0.6-60.5
	The pregnancy experiences of amputee women: a qualitative exploration of online posts	Hanna	2021	to understand more about the reproductive experiences of amputee women who are living with amputation	Qualitative exploratory	Online posts	thematic	Global	On line posts of first person accounts	6	6	not known	not known	not known	not known	not known	not known	not known	not known	not known	not known	not known	not known	not known	Not known	Not known	Not known
	The process of becoming a user of an osseointegrated prosthesis following transfemoral amputation: a qualitative study	Hansen	2019	to examine the process of becoming a user of an transfemoral osseointegrated prosthesis, from the beginning of rehabilitation (after second stage surgery) and forward, as seen from the user’s perspective.	descriptive phenomenological research approach Reflective Lifeworld Research	Indepth interviews	Reflective Lifeworld Research guiding principles	Denmark	hospital	7	2	4	0	0	3	0	0	0	0	0	7	0	0	0	Not known	37-70	Not known
	‘If I can walk that far’: space and embodiment in stories of illness and recovery	Heavey	2018	Explore narration of illness stories	Narrative	Indepth Interview	Not known	UK	Not known	1	1	0	1	0	0	0	0	0	0	0	1	0	0	0	60	60	5 years
	Pain Support for Adults with a Diabetes-Related Lower Limb Amputation: an Empirical Phenomenology Study	Horne	2019	to understand the subjective experiences with chronic amputation pain and responses from family members, friends, and health care providers	Empirical Phenomology	semi-structured interviews	Empirical Phenomology	USA	local orthotics and prosthetics office	11	5	Not known	Not known	Not known	Not known	Not known	Not known	Not known	Not known	Not known	Not known	Not known	Not known	Not known	60.82	Not known	Not known
	Living as a person using a lower-limb prosthesis in Nepal	Jarnhammer	2018	to explore experiences of persons in Nepal using lower-limb prostheses, in relation to five Articles of the CRPD, which consider mobility (Article 20), education including vocational training (Article 24), health (Article 25), rehabilitation (Article 26), and work and employment (Article 27)	Qualitative	semi-structured interviews	Content	Nepal	Rehab hospital	16	6	11	0	2	2	0	1	0	11	1	4	0	0	0	38	21-67	Mean 10 years
	Veteran resilience following combat-related amputation	Jeppsen	2019	to better understand the resilience among Veterans who experienced combat-related amputations.	Metatheory of Resilience and Resiliency (MRR) as a conceptual framework	semi-structured interviews	content	USA	not known	6	Not known	6	0	0	0	0	0	not known	not known	not known	not known	not known	not known	not known	not known	not known	not known
	Fall-related events in people who are lower limb prosthesis users: the lived experience	Kim	2021	to explore lived experiences, and identify common themes as well as vocabulary associated with fall-related events in LLP users	Qualitative	Focus groups	adapted grounded therory approach	USA	research registries	25	9	14	6	3	1	0	1	2	14	1	9	0	0	4	59.6	25-81	1-51 years
	Dating and intimate relationships of women with below-knee amputation: an exploratory study	Mathias	2014	to gain an in-depth understanding of the experiences and emotional responses of women with below-knee amputations to dating and intimate relationships	Qualitative phenomenolgical approach	On-line IM semi structured interviews	Interpretative Phenomenological Analysis	Jamaica, Columbia, USA	Facebook groups	4	4	3	0	0	1	0	0	0	4	0	0	0	0	0	24.5	18-29	not known
	Prosthetic Limb User Experiences with Crossover Feet: A Pilot Focus Group Study to Explore Outcomes That Matter	McDonald	2018	to explore outcomes that matter to prosthesis users who have experience using two different types of prosthetic feet and whether common or shared experiences described by focus group participants could be used to guide selection of outcome measures suited to assessing the relative effectiveness of prosthetic feet	Phenomenology	Focus groups	Phenomenology and adapted grounded theory	USA	Local Prosthetic clinics	5	1	2	1	2	0	0	0	0	5	0	0	0	0	2	45.6	41-59	2.7-14.5
	Mobility with a lower limb prosthesis: experiences of users with high levels of functional ability	Morgan	2020	to evaluate an existing conceptual measurement model of mobility and identify high-level activity item content to include in an expanded PLUS-M item bank	PROMIS Measurement development initiative	Focus groups	Thematic	USA	prosthetic providers and athletic organizations	29	6	20	2	2	3	0	2	0	23	0	6	0	0	4	not known	25-74	0.9-49.8
	Functional performance, participation and autonomy after discharge from prosthetic rehabilitation	Van Twillert	2014	to provide a better understanding of the impact of barriers and facilitators on functional performance and participation and autonomy post-discharge	mixed methods	semi structured interviews	Framework analysis using ICF	holland	Rehab centres	13	4	4	8	0	0	0	1	0	10	2	1	0	0	0	not known	29.7-73.7	not known
	People with lower limb amputation and their sexual functioning and sexual well-being	Verschuren	2015	to explore qualitatively how persons with a lower limb amputation describe and experience (changes in) sexual functioning and sexual wellbeing after LLA	descriptive qualitative approach	Semi-structured interviews	Thematic	Holland and Belgium	Rehab centres	26	9	7	7	4	6	0	2	0	15	1	6	2	0	2	47	22-71	not known
	“Not a whole woman”: an interpretative phenomenological analysis of the lived experience of women’s body image and sexuality following amputation	Ward Khan	2021	To gain an in-depth understanding of women’s experience of sexuality and body image following amputation of a lower limb to inform rehabilitation and clinical practice	Interpretative Phenomenological Analysis	Semi-structured interviews	Interpretative Phenomenological Analysis	Ireland	rehab centre	9	9	2	5	0	1	0	1	0	6	0	2	0	1	0	not known	35-62	1.5-31
	This is your new normal A qualitative study of barriers and facilitators to physical activity in veterans with lower extremity loss	Miller	2021	to identify psychosocial factors with potential to influence clinically relevant measures of physical activity, physical function, and disability in light of participants’ narratives	convergent mixed methods with a phenomenological qualitative approach	Semi-structured interviews	Six step method by Cresswell	USA	Hospitals	20	2	0	20	0	0	0	0	0	15	0	2	0	0	3	63.4	not known	mean 5.5 years
	Longitudinal examination of leisure time physical activity following amputation in England.	Wadey	2018	to provide an original and rigorous account of Leaisure Time Physical Activity among people with an amputation in England	Longtitudinal qualitative	focus groups, observations, informal-unstructured interviews and semi structured interviews	Inductive thematic analysis	UK	Charity database	22	14	not known	not known	not known	not known	not known	not known	not known	not known	not known	not known	not known	not known	not known	42	not known	mean 5 years
2022 update	Social and community participation following traumatic lower limb amputation: an exploratory qualitative study	Keeves	2022	explore the barriers and facilitators experienced by people with lower limb loss following a traumatic amputation that influence social and community participation between 18months and 5-years post amputation.	qualitative exploratory	semi-structured interviews	Thematic	Austrailia	Rehab programme database	9	2	9	0	0	0	0	0	0	5	0	4	0	0	0	Median 59	50-64	mean 35 months
	The experience of self-managing from the perspective of persons with lower limb loss, prosthetists, and physical therapists	Lee	2022	explore the experience of self-managing after limb loss/limb difference from the perspective of prosthesis users, prosthetists, and physical therapists.	qualitative	interviews	Constant comparison method	USA	Amp coaliton National conference	10	6	4	2	0	1	3	0	0	5	0	5	0	0	0	53.1	not known	mean 25.7 years
	Survey of physical activity in persons with limb loss during the COVID-19 pandemic in the United States	Lee	2022	Examine the effects of the COVID-19 pandemic on physical activity levels in persons with limb loss	Mixed methods	semi structured Interviews	Constant comparison method	USA	Amp coaliton National conference	13	not known	not known	not known	not known	not known	not known	not known	not known	not known	not known	not known	not known	not known	not known	not known	not known	not known
	Voices of Women Veterans with Lower Limb Prostheses: a Qualitative Study	Lehavot	2022	Understand the experience of female veterans with prosthetic care and their prosthesis to inform direction of future research and clinical practice	Qualitative	semi structured Interviews	Inductive content analysis	USA	Mail out from VA electronic health records	30	30	11	9	7	not known	not known	3	0	14	0	15	0	0	1	not known	under 40 to 80+	1 month - 20+ years
	Experiences of lower limb prosthesis users in Kenya: a qualitative study to understand motivation to use and satisfaction with prosthetic outcomes	Mattick	2021	explore the factors influencing motivation of lower limb amputees engaging with prosthesis services in Mombasa, Kenya	Qualitative	semi structured Interviews	Thematic analysis	Kenya	Rehabilitation clinic	10	2	7	3	0	0	0	0	0	10	0	0	0	0	0	39	24-60	2 yrs - 25 yrs
	Exploring the psychosocial needs of persons with lower extremity amputation and feasibility of internet cognitive behavioural therapy: a qualitative study	Mayo	2022	Interview persons with LEA about their mental health needs and to gauge their attitudes towards iCBT and/or online mental health supports	Consolidated Framework for Implementation Research	interviews	Codebook thematic analysis	Canada	Inpatients and outpatients at rehab hospital	10	1	3	6	1	0	0	0	0	7	0	1	0	0	1	55.6 years	43-77	not known
	A qualitative study examining prosthesis use in everyday life in individuals with lower limb amputations	Roberts	2021	Gain an indepth understanding of prosthesis use from the perspectives of individuals with major LLAs	qualitative descriptive methodology, drawing on the tenets of naturalistic inquiry	Semistructured interviews	Thematic analysis	Canada	Specialised rehabilitation facility	10	4	not known	not known	not known	not known	not known	not known	0	5	1	4	0	0	0	63.3	47-78	not known
	Issues faced by people with amputation(s) during lower limb prosthetic rehabilitation: A thematic analysis	Turner	2022	To understand the experiences of people with LLA during rehabilitation with a prosthesis	Mixed methods	Semistructured interviews	Thematic analysis	UK	online survey	10	4	3	3	0	1	0	3	0	8	0	1	0	0	1	53.7	not known	6.53 years mean
	Microprocessor knee versus non-microprocessor knee for backup device in lower limb prostheses: A qualitative study	Young	2021	understand current and former military experiences when using MPK primary and backup devices with a view to helping guide decisions related to policy and potentially improve rehabilitation services	Interpretive phenomenological analysis	semi structured Interviews	IPA	Canada	Canadian forces health information system database search	6	0	5	1	0	0	0	0	0	0	2	4	0	0	0	44.6	not known	not known
