# Supplementary material for: Development of the ECLIPSE model of meaningful outcome domains following lower limb amputation and prosthetic rehabilitation, through systematic review and best fit framework synthesis
Source: PLoS One. 2024 Jul 23;19(7):e0307523. doi: 10.1371/journal.pone.0307523 (PMC11265722; doi:10.1371/journal.pone.0307523)
Supplement: S2 File — (XLSX) [file pone.0307523.s004.xlsx]

## Sheet: Sheet1
	Study Title		Year	Final decision	INCLUSION Criteria					EXCLUSION Criteria
		Author			Focus on adults with major lower limb amputation	Includes prosthetic users	Qualitative methods used	exploring views and experiences	First person accounts	Under 18	Combined groups	Review	Quantitive presentation of Questionnaire data	Focus on service	Upper limb	include non prosthetic users	Not Qualitative	Not written in English	Study protocol only	Not first person accounts
Articles for full text review	Barriers and facilitators to return to work experienced for amputees of lower limbs over Brazilian guidelines optics	Campos	2018	No							x					x		x					signifies key exclusion crteria listed in prisma diagram summary
	The adjustment and new identity of athletes with prosthetic limbs: A qualitative study	Katsanou	2020	No														x
	Understanding Prosthetic Needs and Outcomes in Women Veterans With Amputation	Littman	2018	No															x
	Spiritual coping in rehabilitation--a comparative study: part 2	Baldacchino	2013	No							x
	Phantom limb pain in daily practice—Still a lot of work to do!	Kern	2012	No									x				x
	It's Just a Matter of Balance: You Can't Put a Straight Leg on a Crooked Man	Garrison	2013	No													x
	Improving Prosthetic Care for Patients With a Lower Limb Amputation	Littman	2018	No													x		x
	Osseointegrated Prosthetic Implants for People With Lower-Limb Amputation	Ontario Health	2019	No								x
	User-Centered Prosthetic Development: Comprehension of Amputees' Needs	Christ	2012	No									x				x
	Survey of transfemoral amputee experience and priorities for the user-centered design of powered robotic transfemoral prostheses	Fanciullacci	2021	No									x				x
	Maladaptive plasticity: Imprinting of past experiences onto phantom limb schemata	Giummarra	2011	No									x				x
	RETURN TO THE COMMUNITY POSTAMPUTATION	Kelly	2014	No													x
	Amputation for Long-Standing, Therapy-Resistant Type-I Complex Regional Pain Syndrome	Krans-Schreuder	2012	No													x
	A phenomenological approach to psychoprosthetics	Mills	2013	No								x
	'Look and feel your best': Representations of artificial limb users in prosthetic company advertisements	Murray	2014	No																x
	Cycling of people with a lower limb amputation in Thailand	Poonsiri	2019	No									x				x
	The Blade Runner: The Discourses Surrounding Oscar Pistorius in the 2012 Olympics and Paralympics	Smith	2015	No																x
	MEDICAL, SOCIAL AND CHRISTIAN ASPECTS IN PATIENTS WITH MAJOR LOWER LIMB AMPUTATIONS	Stancu	2016	No								x
	VIPER: Veterans Integrated Pain Evaluation Research	Unknown	2012	No													x
	Barriers and Facilitators to Physical Activity Participation for Men with Transtibial steomyoplastic Amputation: A Thematic Analysis	Crawford	2016	Yes	x	x	x	x	x
	Workplace adaptation to people with disabilities at construction industry in Brazil	Guimareas	2013	No							x									x
	Persons who are Dependent Upon Technologies for Care: Lived Experience of Being Cared for Following Lower Limb Amputation	Koszalinski	2015	Yes	x	x	x	x	x
	This is your new normal: A qualitative study of barriers and facilitators to physical activity in veterans with lower extremity loss	Littman	2017	No	x	x	x	x	x		x					x
	This is your new normal A qualitative study of barriers and facilitators to physical activity in veterans with lower extremity loss	Miller	2021	Yes	x	x	x	x	x
	Being In-Between: The Lived Experience of Becoming a Prosthesis User Following the Loss of a Leg	Norlyk	2016	Yes	x	x	x	x	x
	Are consumers satisfied with the use of prosthetic sports feet and the provision process? A mixed-methods study	Poonsiri	2020	Yes	x	x	x	x	x
	The use of the International Classification of Functioning, Disability and Health to classify the factors influencing mobility reported by persons with an amputation: An international study	Radhakrishnan	2017	No	x	x					x		x				x			x
	Beyond the body image: a qualitative study on how adults experience lower limb amputation	Senra	2011	No	x	x	x	x	x		x					x
	“I Wish I Could Have My Leg”: A Qualitative Study on the Experiences of Individuals With Lower Limb Amputation	Seyman	2021	No	x		x	x	x		x					x
	Including the people with disabilities at work: a case study of the job of bricklayer in civil construction in Brazil	Soares	2012	No							x
	Barriers and facilitators to work participation for persons with lower limb amputations in Bangladesh following prosthetic rehabilitation	Stuckey	2020	yes	x	x	x	x	x
	A qualitative pilot study exploring reasons for prosthetic preference in a veteran amputee population	Taylor	2020	Yes	x	x	x	x	x
	Barriers in Using Assistive Devices among a Group of Community-dwelling Persons with Lower Limb Disabilities in Sri Lanka	Weerasinghe	2015	No			x	x	x		x					x
	Participation restrictions and vocational rehabilitation needs experienced by persons with a unilateral lower limb amputation in the Western Cape, South Africa	Yu	2014	No	x		x	x	x		x					x
	Struggling for normality: experiences of patients with diabetic lower extremity amputations and post-amputation wounds in primary care	Zhu	2020	No			x	x	x		x					x
	Experiences and needs of patients with lower limb amputation in Saudi Arabia: a qualitative study	Abouammoh	2021	Yes	x	x	x	x	x
	Normal body scheme and absent phantom limb experience in amputees while dreaming	Alessandria	2011	No	x		x				x
	Qualitative Study of Prosthetic Suspension Systems on Transtibial Amputees’ Satisfaction and Perceived Problems With Their Prosthetic Devices	Ali	2012	No	x	x							x				x
	What are the barriers and enablers that people with a lower limb amputation experience when walking in the community?	Batten	2020	Yes	x	x	x	x	x
	Embodying limb absence in the negotiation of sexual intimacy	Batty	2014	No	x		x	x	x		x
	Barriers and Facilitators of Participation in Sports: A Qualitative Study on Dutch Individuals with Lower Limb Amputation	Bragaru	2013	Yes	x	x	x	x	x
	Resisting decline? Narratives of independence among aging limbless veterans	Caddick	2018	No	x		x	x	x		x					?
	Addressing Phantom Pain Through Occupational Participation: A Qualitative Study of Support Group Participants	Camacho	2021	Yes	x	x	x	x	x
	PERCEPTION OF LOWER LIMB AMPUTEES ON THE USE OF ASSISTIVE TECHNOLOGY	Chesani	2019	No							X					X		x
	Ambivalence in rehabilitation: thematic analysis of the experiences of lower limb amputated veterans	Christensen	2017	Yes	x	x	x	x	x
	Patient Experience of Recovery After Major Leg Amputation for Arterial Disease	Columbo	2018	No	x	x	x	x	x		x					x
	Living with limb loss: everyday experiences of “good” and “bad” days in people with lower limb amputation	Day	2019	Yes	x	x	x	x	x
	Perceptions of low back pain in people with lower limb amputation: a focus group study	Devan	2015	Yes	x	x	x	x	x
	“If I can do it I will do it, if I can’t, I can’t”: a study of adaptive self-regulatory strategies following lower limb amputation	Dunne	2014	No	x	x	x	x	x		x					x
	BEYOND FUNCTION: USING ASSISTIVE TECHNOLOGIES FOLLOWING LOWER LIMB LOSS	Dunne	2015	No	x	x	x	x	x		x					x
	Experiences of lower limb prosthetic users in a rural setting in the Mpumalanga Province, South Africa	Ennion	2019	Yes	x	x	x	x	x
	Portraying the amputation of lower limbs: an approach using ICF	Gonçalves Junior	2017	No	x	x	x	x	x		x			x		x
	Characterizing mobility from the prosthetic limb user’s perspective: use of focus groups to guide development of the Prosthetic Limb Users Survey of Mobility (PLUS-M)	Hafner	2016	Yes	x	x	x	x	x
	The pregnancy experiences of amputee women: a qualitative exploration of online posts	Hanna	2021	Yes	x	x	x	x	x
	The process of becoming a user of an osseointegrated prosthesis following transfemoral amputation: a qualitative study	Hansen	2019	Yes	x	x	x	x	x
	‘If I can walk that far’: space and embodiment in stories of illness and recovery	Heavey	2018	Yes	x	x	x	x	x
	Bodies completed: On the physical rehabilitation of lower limb amputees	Hoffman	2012	No	x	x	x	x	x					x
	Pain Support for Adults with a Diabetes-Related Lower Limb Amputation: an Empirical Phenomenology Study	Horne	2019	Yes	x	x	x	x	x
	Living as a person using a lower-limb prosthesis in Nepal	Jarnhammer	2018	Yes	x	x	x	x	x
	Being “just normal”: a grounded theory of prosthesis use	Jefferies	2018	No		x	x	x	x		x				x
	Staying “just normal”: preservation strategies in prosthesis use	Jefferies	2019	No		x	x	x	x		x				x
	Veteran resilience following combat-related amputation	Jeppsen	2019	Yes	x	x	x	x	x
	Fall-related events in people who are lower limb prosthesis users: the lived experience	Kim	2021	Yes	x	x	x	x	x
	A path of perpetual resilience: Exploring the experience of a diabetes-related amputation through grounded theory	Livingstone	2011	No			x	x	x		x					x
	The lived experience of older adults’ adjustment to amputation in the context of wheelchair use	Lopez	2017	No	x		x	x	x		x					x
	EXPERIENCES OF VICTIMS OF AMPUTATION BY ACCIDENTS	Luz Nunes Queiroz	2016	No			x	x	x		x				x
	A qualitative study exploring individuals’ experiences living with dysvascular lower limb amputation	Mackay	2020	No	x	x	x	x	x		x					x
	Dating and intimate relationships of women with below-knee amputation: an exploratory study	Mathias	2014	Yes	x	x	x	x	x
	Prosthetic Limb User Experiences with Crossover Feet: A Pilot Focus Group Study to Explore Outcomes That Matter	McDonald	2018	Yes	x	x	x	x	x
	Rehabilitation and transition in military veterans after limb-loss	McGill	2021	No	x	x	x	x	x		x				x	x
	USE OF COGNITIVE INTERVIEWS IN THE DEVELOPMENT OF THE PLUS-M ITEM BANK	Morgan	2014	No	x	x	x		x					x
	Mobility with a lower limb prosthesis: experiences of users with high levels of functional ability	Morgan	2020	Yes	x	x	x	x	x
	Narratives of Recovery Over the First Year After Major Lower Limb Loss	Sanders	2020	no	x		x	x	x							x
	The Mental Health of Individuals With Post-Traumatic Lower Limb Amputation: A Qualitative Study	Simsek	2020	No	x		x	x	x		x					x
	Adjustments to amputation and an artificial limb in lower limb amputees	Sinha	2014	No	x	x							x				x			x
	Coping and posttraumatic growth in women with limb amputations	Stutts	2015	No	x		x	x	x		x				x
	Post Traumatic growth in individuals with amputations	Stutts	2016	No	x						x		x		x		x			x
	Domains that Determine Quality of Life in Vascular Amputees	Suckow	2015	no	x	x	x	x	x		x					x
	The patients experience of amputation due to peripheral arterial disease	Torbjornsson	2017	No	x		x	x	x		x					x
	Functional performance, participation and autonomy after discharge from prosthetic rehabilitation	Van Twillert	2014	Yes	x	x	x	x	x
	People with lower limb amputation and their sexual functioning and sexual well-being	Verschuren	2015	Yes	x	x	x	x	x
	“Not a whole woman”: an interpretative phenomenological analysis of the lived experience of women’s body image and sexuality following amputation	Ward Khan	2021	Yes	x	x	x	x	x
	Reconstructing Life as a One-Foot Man: Reflections on the Role of Football	Winter	2016	No	x		x	x	x					x
	Qualitative analysis of resilience characteristics of people with unilateral transtibial amputation	Miller	2020	Yes	x	x	x	x	x
	Improving shared decision-making for prosthetic care: a qualitative needs assessment of prosthetists and new lower-limb prosthesis users	Anderson C	2023	No	x	x	x	x	x		x					x
	Exploring the perspectives of prosthetic and orthotic users: past and present experiences and insights for the future	Anderson S	2021	No	x	x	x	x	x		x					x
	I Wish I Could Have My Leg: A Qualitative Study on the Experiences of Individuals With Lower Limb Amputation	Canbolat Seyman	2022	No			x	x	x							x
	(Loss of) the super soldier: combat-injuries, body image and veterans' romantic relationships	Keeling	2023	No			x	x	x							x
	Social and community participation following traumatic lower limb amputation: an exploratory qualitative study	Keeves	2022	Yes	x	x	x	x	x
	The experience of self-managing from the perspective of persons with lower limb loss, prosthetists, and physical therapists	Lee	2022	Yes	x	x	x	x	x
	Survey of physical activity in persons with limb loss during the COVID-19 pandemic in the United States	Lee	2022	yes	x	x	x	x	x
	Factors influencing physical activity among individuals with lower limb amputations: a qualitative study	Lee LS	2022	No	x	x	x	x	x							x
	Voices of Women Veterans with Lower Limb Prostheses: a Qualitative Study	Lehavot	2022	Yes	x	x	x	x	x
	Understanding the experience of veterans who require lower limb amputation in the veterans health administration	Leonard	2022	No	x		x	x	x		x			x		x
	Experiences of lower limb prosthesis users in Kenya: a qualitative study to understand motivation to use and satisfaction with prosthetic outcomes	Mattick	2021	yes	x	x	x	x	x
	Exploring the psychosocial needs of persons with lower extremity amputation and feasibility of internet cognitive behavioural therapy: a qualitative study	Mayo	2022	Yes	x	x	x	x	x
	Narrative Experiences of Individuals with Lower Limb Amputation: A Qualitative Study	Ozturk	2022	No	x		x	x	x
	A qualitative study examining prosthesis use in everyday life in individuals with lower limb amputations	Roberts	2021	yes	x	x	x	x	x
	Facilitators and Barriers That Transfemoral Amputees Experience in Their Everyday Life: A Norwegian Qualitative Study	Sorensen	2022	No	x	x	x	x	x		x					x
	Issues faced by people with amputation(s) during lower limb prosthetic rehabilitation: A thematic analysis	Turner	2022	Yes	x	x	x	x	x
	Microprocessor knee versus non-microprocessor knee for backup device in lower limb prostheses: A qualitative study	Young	2021	Yes	x	x	x	x	x
Studies identified via reference list search of full text review articles	The Perception of Trauma Patients from Social Support in Adjustment to Lower-Limb Amputation: A Qualitative Study	Valizadeh	2014	no	x		x	x	x
	Physical activity barriers and enablers in older Veterans with lower-limb amputation	Litmann	2014	no	x	x							x
	Coping with a Lower Limb Amputation due to Vascular Disease in the Hospital, Rehabilitation, and Home Setting	Couture	2012	no	x	x
	Living with clipped wings-patients’ experience of losing a leg.	Norlyk	2013	no	x	x	x	x	x		x					x
	An exploratory phenomenological study exploring the experiences of people with systemic disease who have undergone lower limb amputation and its impact on their psychological well-being	Washington	2016	no	x	x	x	x	x		x					x
	Prosthetic fitting, use, and satisfaction following lower-limb amputation: a prospective study	Webster	2012	no	x	x
	Perceptions of phantom limb pain in lower limb amputees and its effect on quality of life: a qualitative study	Trevelyan	2016	no	x		x	x	x
	Identifying obstacles to return to duty in severely injured combat-related servicemembers with amputation	Hurley	2015	no	x	x
	Functioning of persons following lower limb amputation – patients’ perspective	Burger	2012	no	x	x	x
	Longitudinal examination of leisure time physical activity following amputation in England.	Wadey	2018	yes	x	x	x	x	x
	THE IMPACT OF LOWER LIMB AMPUTATION ON COMMUNITY REINTEGRATION OF A POPULATION IN JOHANNESBURG: A QUALITATIVE PERSPECTIVE	Godlwana	2013	no	x		x	x	x
	My prosthesis as a part of me: a qualitative analysis of living with an osseointegrated prosthetic limb	Lunberg	2011	no	x	x	x	x	x		x				x
	Social relationships in rehabilitation and their impact on positive outcomes among amputees with lower limb loss at Walter Reed National Military Medical Center	messinger	2018	no	x	x	x	x	x		x
	The lived experience of persons with an amputation	Grech	2014	no	x	x	x	x	x		x				x
	Changes in Sexual Functioning in Persons with Limb Amputation	Manucharian	2013	no	x	x
